# Supplementary material for: Mechanochemical Dimerization of Aldoximes to Furoxans
Source: Molecules. 2022 Apr 18;27(8):2604. doi: 10.3390/molecules27082604 (PMC9027020; doi:10.3390/molecules27082604)
Supplement: Supplementary file 1 [file molecules-27-02604-s001.zip]

Archive with 1 entries (1 files):
- molecules-1657219-supplementary.pdf
